# Supplementary material for: Evaluation of 3-Borono-l-Phenylalanine as a Water-Soluble Boron Neutron Capture Therapy Agent
Source: Pharmaceutics. 2022 May 22;14(5):1106. doi: 10.3390/pharmaceutics14051106 (PMC9143228; doi:10.3390/pharmaceutics14051106)
Supplement: Supplementary file 1 [file pharmaceutics-14-01106-s001.zip]

Archive with 1 entries (1 files):
- pharmaceutics-1731181-supplementary.pdf
